# Supplementary material for: Clinical Cases and the Molecular Profiling of a Novel Childhood Encephalopathy-Causing GNAO1 Mutation P170R
Source: Cells. 2023 Oct 17;12(20):2469. doi: 10.3390/cells12202469 (PMC10605901; doi:10.3390/cells12202469)
Supplement: Supplementary file 1 [file cells-12-02469-s001.zip]

Archive with 1 entries (1 files):
- cells-2531245-supplementary.pdf
